# Supplementary material for: Cryptococcosis in Colombia: Analysis of Data from Laboratory-Based Surveillance 2017–2024
Source: J Fungi (Basel). 2026 Jan 14;12(1):67. doi: 10.3390/jof12010067 (PMC12842726; doi:10.3390/jof12010067)
Supplement: Supplementary file 1 [file jof-12-00067-s001.zip]

Archive with 13 entries (13 files):
- Figure S1.png
- Figure S2a.PNG
- Figure S2b.PNG
- Table S1. Colombia 1956-2024.pdf
- Table S10. Acknowledgments.pdf
- Table S2. Surveillance format.pdf
- Table S3. Laboratory Dx.pdf
- Table S4. Atifungals.pdf
- Table S5. VIH+ vs VIH-. Incidence.pdf
- Table S6. Residencia.pdf
- Table S7. Sida 1997-2024.pdf
- Table S8. FR 1997-2024.pdf
- Table S9 . Dx 1997-2024.pdf
